# Supplementary material for: Secretory proteins are delivered to the septin-organized penetration interface during root infection by Verticillium dahliae
Source: PLoS Pathog. 2017 Mar 10;13(3):e1006275. doi: 10.1371/journal.ppat.1006275 (PMC5362242; doi:10.1371/journal.ppat.1006275)
Supplement: S1 Table — (XLSX) [file ppat.1006275.s012.xlsx]

## Sheet: Sheet1
Sequence	Primer	Destination
GGGTTTAAUCTTCTTCCGGAGAAGTCT	sep3koup-F	pKOVdSep3
GGACTTAAUAGTGAGCTATTGTTGTTGCT	sep3koup-R	pKOVdSep3
GGCATTAAUGGTGGTCAGCGCCCCTTAAC	sep3kodn-F	pKOVdSep3
GGTCTTAAUCTCATCTTCAATTCGCATAC	sep3kodn-R	pKOVdSep3
GGGTTTAAUAGAGCAGACACCGTCGAGAT	sep5koup-F	pKOVdSep5
GGACTTAAUGTTGGGCGTTTATTTCAATT	sep5koup-R	pKOVdSep5
GGCATTAAUGTCCAGGGGTGGAGGAAGAC	sep5kodn-F	pKOVdSep5
GGTCTTAAUGGCGGACTCTAAGGAGCGCA	sep5kodn-R	pKOVdSep5
AGACCCTGCGTCCCAGCTAC	VdSCP10koup-F	pKOVdSCP10
GGCGAAGGTGAAATCAGG	VdSCP10koup-R	pKOVdSCP10
CAGGTCATCACCTTTGGG	VdSCP10kodn-F	pKOVdSCP10
CAGACCACGAGCGGCCTGGA	VdSCP10kodn-R	pKOVdSCP10
GGGTTTAAUTGCAATTTCTCGCTTTCAC	Exo70koup-F	pKOVdExo70
GGACTTAAUGGCTAACTGATTGAGGGC	Exo70koup-R	pKOVdExo70
GGCATTAAUGCGTCTTTTTTTCCTTGCAG	Exo70kodn-F	pKOVdExo70
GGTCTTAAUAGGATTGGGGCGAATATC	Exo70kodn-R	pKOVdExo70
GGGTTTAAUTGTTTGCCATTGTTGAGG	Sec22koupF	pKOVdSec22
GGACTTAAUTTTGGCTGTGTTGGTGGTTG	Sec22koupR	pKOVdSec22
GGCATTAAUTTTTCGCACCCCCGTCGA	Sec22kodnF	pKOVdSec22
GGTCTTAAUTTGTAGCGGCTGCCGCCG	Sec22kodnR	pKOVdSec22
GGGTTTAAUAAGAACGAAGGCATGCGC	Syn8koupF	pKOVdSyn8
GGACTTAAUTGGGAATCGTCGTCAAGG	Syn8koupR	pKOVdSyn8
GGCATTAAUAGAGGACGTGCTGGATGC	Syn8kodnF	pKOVdSyn8
GGTCTTAAUGAGCTCAGATCAAACCTC	Syn8kodnR	pKOVdSyn8
ATGGGCCAGCCGGCCAACAC	sep3-probe-F	VdSep3 probe, complementary verification
AATTGTCCAGTGTCACTTAC	sep3-probe-R	VdSep3 probe, complementary verification
GGTAGCGAGGAGGTTGTG	sep5-probe-F	VdSep5 probe, complementary verification
TTATTTGCTGTCATTCTCG	sep5-probe-R	VdSep5 probe, complementary verification
TCTACCTCCCCACCTTGG	SCP10-probe-F	VdSCP10 probe
CCATATGAGTATGTGTTTCA	SCP10-probe-R	VdSCP10 probe
AAGAAGAACTCGGAAGCCAT	exo70-probe-F	VdExo70 probe
CGTCGAATGATGCATTGAAT	exo70-probe-R	VdExo70 probe
CGACCTTTCACGCCTAGTGA	exo70-in-F	complementary verification
CTAGTAAAGGGTGACAAAG	exo70-in-R	complementary verification
TACGCCCGAAAACGTCACTC	sec22-in-F	VdSec22 Probe, complementary verification
TCAGAAGAAGCGCCACCA	sec22-in-R	VdSec22 Probe, complementary verification
CTCCCGGAACTGACGAAACA	syn8-in-F	VdSyn8 Probe, complementary verification
ATTTCAGCACGGCAATGAGC	syn8-in-R	VdSyn8 Probe, complementary verification
GCTCTAGACAGCCGCCTTCGCAAGCGCT	Neo-F	G418 resistant cassette
GCTCTAGAGGCCAGCAGTAGACACTTGG	Neo-R	G418 resistant cassette
CGGGTACCGAGCTCGAATTCGGTGCTGGTGCTGGTGCTGTGAGCAAGGGCGAGG	3GAGFP-F	3GAGFP
GTAACGTTAAGTGCGGCCGCTTTACTTGTAC	EGFP-Nt-R	3GAGFP
ACGACGGCCAGTGCCAAGCTTGGTAGCAAACGG	psul-ppn-HindIII-F	pSUL-NEO-Tef-TrpC, pSUL-NEO-Tef-3GAGFP-TrpC, pnat-Tef-TrpC
GTCTAGAACTAGAATTATTGTATACCC	psul-ppn-EcoRI-R	pSUL-NEO-Tef-TrpC, pSUL-NEO-Tef-3GAGFP-TrpC
CCCGGGTACCGAGCTCGAATTCGGCCTTGGCGGCGGCCTCCTTGGCGGCGGCCTCCTTGGCGGCGGCCTCCTTGGCGGCGGCCTCCTTGGCGGCGGCCTCGGCCAATTCGGTGCTGGTGCTGGTGCT	EAAAK-F	5‘EAAK’ motif
AGCACCAGCACCAGCACCGAATTGGCCGAGGCCGCCGCCAAGGAGGCCGCCGCCAAGGAGGCCGCCGCCAAGGAGGCCGCCGCCAAGGAGGCCGCCGCCAAGGCCGAATTCGAGCTCGGTACCCGGG	EAAAK-R	5‘EAAK’ motif
AACCTCTAGAGGATCCGCCACCATGGTGAGCAAGGGCGAG	GFP-F	Ptef:GFP-EKGFP:Ttrpc
GCAGCTTCTGCGAATTCCTTGTACAGCTCGTCCAT	GFP-R	Ptef:GFP-EKGFP:Ttrpc
ACGGCCAGTGCCAAGCTTAAGGATTCATGAGCCGGGG	noxB-HindIII-F	VdNoxB promotor for Pnoxb:GFP-VdNoxB:Ttrpc
CTCGCCCTTGCTCACCATCGTGCTGGTAGTGCTATA	noxB-native-pro-R	VdNoxB promotor for Pnoxb:GFP-VdNoxB:Ttrpc
TATAGCACTACCAGCACGATGGTGAGCAAGGGCGAG	noxB-native-pro-F(GFP-F)	GFP for Pnoxb:GFP-VdNoxB:Ttrpc
TGAGCCCATCGAGTAGTAGTCCATGGATCCAGCACCAGCACCAGCACCCTTGTACAGCTCGTCCA	GFP-R(bearing NoxB-F)	GFP for Pnoxb:GFP-VdNoxB:Ttrpc
TGGACGAGCTGTACAAGGGTGCTGGTGCTGGTGCTGGATCCATGGACTACTACTCGATGGGCTCA	NoxB_GFP_F	VdNoxB for Pnoxb:GFP-VdNoxB:Ttrpc
CGCTATAATCGAATTCCTAGAAGTTCTCCTTGCCCCATTTG	NoxB_GFP_R	VdNoxB for Pnoxb:GFP-VdNoxB:Ttrpc
AACCTCTAGAGGATCCATGTCGTCTTCAGCTACTTTCC	septin5-cdnaF	Ptef:VdSep5-GFP:Ttrpc, Ptef:VdSep5-RFP:Ttrpc
CACCAGCACCGAATTCTTTGCTGTCATTCTCGCCG	septin5-cdnaR	Ptef:VdSep5-GFP:Ttrpc, Ptef:VdSep5-RFP:Ttrpc
GGCCAGTGCCAAGCTTGATATCCCGTGACCAC	psul-tef-LAGFP-IFF	Ptef1:LifeAct-GFP :TtrpC
GCCGCTATA ATCGAATTCTTACTTGTACAGCTC	psul-TrpC-IfR	Ptef1:LifeAct-GFP :TtrpC
ACGGCCAGTGCCAAGCTTTCTGCAGCTGTGGAGCCGC	olic-HindIII-F	olic promotor for pSUL-NEO-oliC-EKGFP-TrpC, probe for Polic:VdSCP10-GFP:Ttrpc T-DNA insertion
ATTCGAGCTCGGTACCCGGGGATCCTCTAGAGGTTGGATCGATTGTGATGTGA	olic-BamHI-R	olic promotor for pSUL-NEO-oliC-EKGFP-TrpC, probe for Polic:VdSCP10-GFP:Ttrpc T-DNA insertion
CGGCCAGTGCCAAGCTTAGCATCCCACGACGAGAG	VdSCP9-HE-F	Pscp9:VdSCP9-GFP:Ttrpc
AACCTCTAGAGGATCCGCCACCATGCCTTCTGTCACAATC	VdSCP9-BamHIkozark-F	Polic:VdSCP9-GFP:Ttrpc, Polic:SPVdSCP9-GFP:Ttrpc
GCAGCTTCTGCGAATTCAAACACACCAACGCAAGCATG	VdSCP9-EcoRI-R	Polic:VdSCP9-GFP:Ttrpc, Pscp9:VdSCP9-GFP:Ttrpc
GCAGCTTCTGCGAATTCGGCAGATGATGCTGGCAC	SPVdSCP9-EcoRI-R	Polic:SPVdSCP9-GFP:Ttrpc
CGGCCAGTGCCAAGCTTCCGACAGACGTAAACACCTA	VdSCP10-HE-F	Pscp10:VdSCP10-GFP:Ttrpc
AACCTCTAGAGGATCCGCCACCATGCGCGTCTCTACCCTC	VdSCP10-BamHIkozark-F	Polic:VdSCP10-GFP:Ttrpc, Polic:SPVdSCP10-GFP:Ttrpc, complementary verification
GCAGCTTCTGCGAATTCGCACTTGTACCATTCAAT	VdSCP10-EcoRI-R	Polic:VdSCP10-GFP:Ttrpc, Pscp10:VdSCP10-GFP:Ttrpc, complementary verification
GCAGCTTCTGCGAATTCGGCGAGGACCAAGGTGGG	SPVdSCP10-EcoRI-R	Polic:SPVdSCP10-GFP:Ttrpc
CGGCCAGTGCCAAGCTTTGACGAGATGCGTCAGCAG	VdSCP8-HindIII-F	Pscp8:VdSCP8-GFP:Ttrpc
AACCTCTAGAGGATCCGCCACCATGCACACCTCACTTCTC	VdSCP8-BamHIkozark-F	Polic:VdSCP8-GFP:Ttrpc,Polic:SPVdSCP8-GFP:Ttrpc
GCAGCTT CTGCGAATTCAGCTACCGCTGCAATCTC	VdSCP8-EcoRI-R	Polic:VdSCP8-GFP:Ttrpc, Pscp8:VdSCP8-GFP:Ttrpc
GCAGCTTCTGCGAATTCCGCGAGGGCCAAGGGGGC	SPVdSCP8-EcoRI-R	Polic:SPVdSCP8-GFP:Ttrpc
AACCTCTAGAGGATCCGCCACCATGGCTGTGACGGTGACA	exo70-BamHIkozark-F	Polic:VdExo70-GFP:Ttrpc
GCAGCTT CTGCGAATTCGTAAAGGGTGACAAAGAT	exo70-EcoRI-R	Polic:VdExo70-GFP:Ttrpc, Pexo70:VdExo70-GFP:Ttrpc
CGGCCAGTGCCAAGCTTTAACACATCAGTCGTGTC	exo70-HindIII-F	Pexo70:VdExo70-GFP:Ttrpc
CGGCCAGTGCCAAGCTTCGTCAGTGGAGAGTCACAC	sec8-HindIII-F	Psec8:VdSec8-GFP:Ttrpc
AACCTCTAGAGGATCCGCCACCATGTCGAACCGGTACGGG	sec8-BamHIkozark-F	Polic:VdSec8-GFP:Ttrpc
GAATTCTAGTTCTAGACAACTGATATTGAAGGAG	nat-F	nourseothricin resistant cassette
TATTATGGAGAAACTCGAGTCCTTTTTCAATATTATTG	nat-R	nourseothricin resistant cassette
CTCCTTCAATATCAGTTGTCTAGCTAGAATTATTGTATACCC	trpC-xbaI-R	pnat-Tef-TrpC
CCCGGGTACCGAGCTCGAATTCGCAGAAGCCGCCGCCAAGGAGGCCGCCGCTAAAGCGCAATTCGGTGCTGGTGCTGGTGCTATGGTGTCTAAGGGCGAA	EK-RFP-F	EKRFP for pnat-Tef-EKRFP-TrpC
CGCTATAATCGAATTCTTACTTGTACAGCTCGTCC	RFP-R	EKRFP for pnat-Tef-EKRFP-TrpC
CGGCCAGTGCCAAGCTTAGCGTCTAGCATGGGCGTTC	sec22-com-F	Psec22:Vdsec22:Ttrpc
GCCGCTATAATCGAATTCTCAGAAGAAGCGCCACCAG	sec22-com-R	Psec22:Vdsec22:Ttrpc
CGGCCAGTGCCAAGCTTTTGCCCCGCCGTCAATCCT	syn8-com-F	Psyn8:Vdsyn8:Ttrpc
GCCGCTATAATCGAATTCTCATTTCAGCACGGCAAT	syn8-com-R	Psyn8:Vdsyn8:Ttrpc
AACCTCTAGAGGATCCGCCACCATGGGCCAGCCGGCCAACAC	sep3-BamHIkozark-F	Ptef:VdSep5-GFP:Ttrpc
GCAGCTTCTGCGAATTCGCGGAGCGAGAAGCCTCCCC	sep3-EcoRI-R	Ptef:VdSep5-GFP:Ttrpc
CGGCCAGTGCCAAGCTTTGCTGATCTTCATGTTGGTC	sep3-com-F	Psep3:Vdsep3:Ttrpc
CGGCCGCTATAATCGAATTCTTAGCGGAGCGAGAAGCC	sep3-com-R	Psep3:Vdsep3:Ttrpc
ATGGTGAGCAAGGGCGAG	GFP-F	GFP probe
CTTGTACAGCTCGTCCAT	GFP-R	GFP probe
GTGACAGTCATTGACGCCC	EF1a-170F	qRT-PCR reference gene
AGGGTGTAGGCGAGCAGA	EF1a-170R	qRT-PCR reference gene
CAGCAGCAGCCTGAACGACT	VdSCP8_243_189bp-F	qRT-PCR
GTGATCCTCGACGGGAACTG	VdSCP8_431intron_189bp-R	qRT-PCR
GCTTTCCCTTACGACCCA	VdSCP9_133_190bp-F	qRT-PCR
CAGAGGCTTCCACGCAGT	VdSCP9_322_190bp_R	qRT-PCR
GCGTCTCTACCCTCTTCTAC	VdSCP10_5_160bp-F	qRT-PCR
CCAAAGGTGATGACAGTCTT	VdSCP10_164intro_160bp-R	qRT-PCR
